# Supplementary material for: Profiling of Chromatin Accessibility in Pigs across Multiple Tissues and Developmental Stages
Source: Int J Mol Sci. 2023 Jul 4;24(13):11076. doi: 10.3390/ijms241311076 (PMC10341957; doi:10.3390/ijms241311076)
Supplement: Supplementary file 1 [file ijms-24-11076-s001.zip]

Archive with 1 entries (1 files):
- ijms-2410523-supplementary.pdf
